# Supplementary material for: Modeling Impact and Cost-Effectiveness of Increased Efforts to Attract Voluntary Medical Male Circumcision Clients Ages 20–29 in Zimbabwe
Source: PLoS One. 2016 Oct 26;11(10):e0164144. doi: 10.1371/journal.pone.0164144 (PMC5082672; doi:10.1371/journal.pone.0164144)
Supplement: S1 Table — Note: Data were obtained from national program records. Because VMMCs for ages 30–49 were not available disaggregated by five-year age groups, they were disaggregated based on the age distribution of circumcisions conducted in Malawi in PEPFAR FY 2013, based on PEPFAR program data. VMMCs for ages 50+ were put into the 50–54 age group in the DMPPT 2.0 model. (XLSX) [file pone.0164144.s001.xlsx]

## Sheet: Supp Table 1
	Year	10–14	15–19	20–24	25–29	30–34	35–39	40–44	45–49	>50	Total
	2009	17	216	765	794	514.993	290.983	133.113	54.9112	15	2801
	2010	1792	1954	2626	2069	1298.36	733.604	335.594	138.438	229	11176
	2011	8771	11403	6502	4382	2697.76	1524.29	697.302	287.649	477	36742
	2012	11087	12572	6916	4503	2690.5	1520.19	695.427	286.875	484	40755
	2013	46471	35324	13173	7949	4314.23	2437.64	1115.12	460.006	840	112084
	2014	97687	62533	23067	11699	6604.76	3731.84	1707.17	704.234	1322	209056
